# Supplementary material for: Efficient Conversion of 5-Hydroxymethylfurfural to 2,5-Furandicarboxylic Acid by the Magnetic Laccase Nanoflowers-2,2,6,6-Tetramethylpiperidin-1-Oxyl System
Source: Materials (Basel). 2025 Aug 12;18(16):3780. doi: 10.3390/ma18163780 (PMC12542789; doi:10.3390/ma18163780)
Supplement: Supplementary file 1 [file materials-18-03780-s001.zip]

Archive with 1 entries (1 files):
- materials-3775942-supplementary.pdf
